# Supplementary material for: Metabolomics Provide Sensitive Insights into the Impacts of Low Level Environmental Contamination on Fish Health—A Pilot Study
Source: Metabolites. 2020 Jan 6;10(1):24. doi: 10.3390/metabo10010024 (PMC7022837; doi:10.3390/metabo10010024)
Supplement: Supplementary file 1 [file metabolites-10-00024-s001.zip]

Archive with 1 entries (1 files):
- metabolites-667614-supplementary.pdf
